# Supplementary material for: Smart Immunosensors for Point-of-Care Serological Tests Aimed at Assessing Natural or Vaccine-Induced SARS-CoV-2 Immunity
Source: Sensors (Basel). 2022 Jul 21;22(14):5463. doi: 10.3390/s22145463 (PMC9325165; doi:10.3390/s22145463)
Supplement: Supplementary file 1 [file sensors-22-05463-s001.zip]

Archive with 1 entries (1 files):
- sensors-1798327-supplementary.pdf
